# Supplementary material for: Gibberellic Acid and Jasmonic Acid Improve Salt Tolerance in Summer Squash by Modulating Some Physiological Parameters Symptomatic for Oxidative Stress and Mineral Nutrition
Source: Plants (Basel). 2021 Dec 15;10(12):2768. doi: 10.3390/plants10122768 (PMC8709387; doi:10.3390/plants10122768)
Supplement: Supplementary file 1 [file plants-10-02768-s001.zip]

Archive with 1 entries (1 files):
- plants-1481096-supplementary.pdf
